# Supplementary material for: Performance of the Vitek 2, Sensititre, and Etest antimicrobial susceptibility testing systems for isolates of Burkholderia cepacia complex
Source: J Clin Microbiol. 2026 Jan 15;64(2):e00484-25. doi: 10.1128/jcm.00484-25 (PMC12893006; doi:10.1128/jcm.00484-25)
Supplement: Tables S1 to S6 — Detailed results. [file jcm.00484-25-s0001.xlsx]

## Sheet: Table S1
Table S1: Individual Ceftazidime MIC and Interpretations for 46 BCC isolates
	Strain ID	Species	Specimen source	VITEK 2 CAZ MIC	VITEK 2 CAZ INTERP	Sensititre CAZ MIC	Sensititre CAZ INTERP	Etest CAZ MIC	Etest CAZ INTERP	REF CAZ MODE	REF CAZ MODE INTERP	Repeat differences
1	AU27381	Burkholderia cenocepacia	CF sputum	TRM	NI	>16	R	>=256	R	>128	R
2	AU32019	Burkholderia cenocepacia	CF sputum	2	S	8	S	4	S	32	R
3	AU42461	Burkholderia cenocepacia	Blood	16	I	16	I	16	I	32	R
4	AU37187	Burkholderia multivorans	Blood	2	S	4	S	2	S	4	S
5	AU37514	Burkholderia multivorans	Blood	4	S	8	S	4	S	4	S
6	AU37806	Burkholderia multivorans	Urine	2	S	2	S	2	S	4	S
7	AU21596	Burkholderia multivorans	CF sputum	16	I	>16	R	>=256	R	128	R
8	AU21747	Burkholderia multivorans	CF sputum	>=64	R	>16	R	>=256	R	>128	R
9	AU21901	Burkholderia cenocepacia	CF sputum	32	R	>16	R	>=256	R	128	R
10	AU26582	Burkholderia cenocepacia	CF sputum	16	I	>16	R	64	R	128	R
11	AU31246	Burkholderia multivorans	CF sputum	16	I	>16	R	64	R	64	R
12	AU36344	Burkholderia multivorans	CF sputum	16	I	>16	R	>=256	R	>128	R
13	AU37179	Burkholderia cenocepacia	CF sputum	16	I	>16	R	>=256	R	128	R
14	AU38373	Burkholderia multivorans	CF sputum	8	S	>16	R	>=256	R	32	R
15	AU40016	Burkholderia multivorans	CF sputum	4	S	>16	R	16	I	64	R	Vitek 2=8S
16	AU40407	Burkholderia cenocepacia	CF sputum	16	I	>16	R	>=256	R	>128	R
17	AU40415	Burkholderia cenocepacia	CF sputum	16	I	>16	R	32	R	128	R
18	AU40468	Burkholderia multivorans	CF sputum	>=64	R	>16	R	>=256	R	>128	R
19	AU40656	Burkholderia cenocepacia	CF sputum	<=1	S	16	I	16	I	32	R
20	AU40758	Burkholderia multivorans	CF sputum	16	I	>16	R	>=256	R	>128	R
21	AU40794	Burkholderia multivorans	CF sputum	2	S	>16	R	32	R	>128	R
22	AU40982	Burkholderia multivorans	CF sputum	4	S	>16	R	>=256	R	>128	R
23	AU41030	Burkholderia cenocepacia	CF sputum	2	S	>16	R	>=256	R	128	R	Vitek 2: 2S, 4S, <=1S, 2S
24	AU18232	Burkholderia cenocepacia	CF sputum	4	S	16	I	16	I	32	R*
25	AU33516	Burkholderia multivorans	CF sputum	TRM	NI	8	S	8	S	16	I
26	AU32914	Burkholderia multivorans	Blood	2	S	4	S	4	S	8	S
27	AU42967	Burkholderia cenocepacia	Sputum	4	S	4	S	2	S	8	S
28	AU42712	Burkholderia cenocepacia	Blood	16	I	>16	R	32	R	32	R
29	AU28837	Burkholderia cenocepacia	CF sputum	2	S	NT	NT	NT	NT	2	S
30	AU28967	Burkholderia multivorans	CF sputum	2	S	2	S	2	S	2	S
31	AU38430	Burkholderia cenocepacia	CF sputum	2	S	4	S	2	S	4	S
32	AU38920	Burkholderia multivorans	Sputum	<=1	S	2	S	1	S	4	S
33	AU39338	Burkholderia multivorans	Ear	4	S	4	S	2	S	2	S
34	AU40685	Burkholderia cenocepacia	Abodmen	4	S	4	S	2	S	8	S
35	AU41481	Burkholderia cenocepacia	Blood	4	S	4	S	2	S	8	S
36	AU42245	Burkholderia cenocepacia	Blood	<=1	S	4	S	2	S	8	S
37	AU43020	Burkholderia cenocepacia	Blood	4	S	4	S	2	S	4	S
38	AU43025	Burkholderia multivorans	Blood	<=1	S	2	S	2	S	2	S
39	AU43047	Burkholderia cenocepacia	Neck drainage	4	S	4	S	2	S	4	S
40	AU43205	Burkholderia multivorans	Abscess	4	S	8	S	8	S	4	S
41	AU43223	Burkholderia cenocepacia	Blood	4	S	4	S	2	S	8	S
42	AU43326	Burkholderia cenocepacia	Blood	4	S	4	S	2	S	8	S
43	AU43497	Burkholderia cenocepacia	Urine	4	S	4	S	2	S	8	S
44	AU43502	Burkholderia cenocepacia	Tissue-colon	4	S	2	S	2	S	4	S
45	AU43510	Burkholderia cenocepacia	Sputum	4	S	2	S	2	S	4	S
46	AU43518	Burkholderia cenocepacia	Sputum	4	S	4	S	2	S	4	S
Interpretations based on CLSI 2024. Performance Standard for Antimicrobial Susceptibility Testing. 34th edition. Approved Standard. M100-S34. CLSI, Wayne, PA.
Abbreviations: CAZ=ceftazidime; CF=cystic fibrosis; MIC=minimum inhibitory concentration; Interp=interpretation; NT=not tested; TRM=terminated by Vitek 2; R=resistant; S=susceptible; I=intermediate.
Red font indicates different from reference method.

## Sheet: Table S2
Table S2: Individual Levofloxacin MIC and Interpretations for 46 BCC isolates
	Strain ID	Species	Specimen source	VITEK 2 LVX MIC	VITEK 2 LVX INTERP	Sensititre LVX MIC	Sensititre LVX INTERP	Etest LVX MIC	Etest LVX INTERP	REF LVX MODE	REF LVX MODE INTERP
1	AU27381	Burkholderia cenocepacia	CF sputum	TRM	NI	>8	R	>=32	R	>64	R
2	AU32019	Burkholderia cenocepacia	CF sputum	>=8	R	>8	R	>=32	R	32	R
3	AU42461	Burkholderia cenocepacia	Blood	4	I	2	S	2	S	4	I
4	AU37187	Burkholderia multivorans	Blood	2	S	2	S	2	S	2	S
5	AU37514	Burkholderia multivorans	Blood	1	S	1	S	1	S	2	S
6	AU37806	Burkholderia multivorans	Urine	1	S	2	S	2	S	2	S
7	AU21596	Burkholderia multivorans	CF sputum	>=8	R	>8	R	>=32	R	>64	R
8	AU21747	Burkholderia multivorans	CF sputum	>=8	R	4	I	4	I	8	R
9	AU21901	Burkholderia cenocepacia	CF sputum	>=8	R	>8	R	>=32	R	>64	R
10	AU26582	Burkholderia cenocepacia	CF sputum	>=8	R	>8	R	>=32	R	64	R
11	AU31246	Burkholderia multivorans	CF sputum	2	S	2	S	2	S	4	I
12	AU36344	Burkholderia multivorans	CF sputum	4	I	8	R	16	R	16	R
13	AU37179	Burkholderia cenocepacia	CF sputum	4	I	8	R	8	R	4	I
14	AU38373	Burkholderia multivorans	CF sputum	4	I	2	S	2	S	8	R
15	AU40016	Burkholderia multivorans	CF sputum	>=8	R	>8	R	>=32	R	64	R
16	AU40407	Burkholderia cenocepacia	CF sputum	>=8	R	>8	R	>=32	R	>64	R
17	AU40415	Burkholderia cenocepacia	CF sputum	4	I	8	R	8	R	8	R
18	AU40468	Burkholderia multivorans	CF sputum	>=8	R	>8	R	>=32	R	64	R
19	AU40656	Burkholderia cenocepacia	CF sputum	4	I	4	I	16	R	4	I
20	AU40758	Burkholderia multivorans	CF sputum	>=8	R	>8	R	>=32	R	32	R
21	AU40794	Burkholderia multivorans	CF sputum	>=8	R	>8	R	>=32	R	64	R
22	AU40982	Burkholderia multivorans	CF sputum	>=8	R	>8	R	>=32	R	64	R
23	AU41030	Burkholderia cenocepacia	CF sputum	>=8	R	>8	R	>=32	R	64	R
24	AU18232	Burkholderia cenocepacia	CF sputum	4	I	4	I	4	I	8	R
25	AU33516	Burkholderia multivorans	CF sputum	TRM	NI	8	R	>=32	R	16	R
26	AU32914	Burkholderia multivorans	Blood	2	S	2	S	4	I	8	R
27	AU42967	Burkholderia cenocepacia	Sputum	1	S	1	S	1	S	1	S
28	AU42712	Burkholderia cenocepacia	Blood	1	S	1	S	1	S	2	S
29	AU28837	Burkholderia cenocepacia	CF sputum	>=8	R	NT	ND	NT	ND	>64	R
30	AU28967	Burkholderia multivorans	CF sputum	4	I	4	I	4	I	8	R
31	AU38430	Burkholderia cenocepacia	CF sputum	2	S	2	S	2	S	2	S
32	AU38920	Burkholderia multivorans	Sputum	2	S	<=0.5	S	0.5	S	1	S
33	AU39338	Burkholderia multivorans	Ear	2	S	1	S	1	S	2	S
34	AU40685	Burkholderia cenocepacia	Abodmen	1	S	1	S	1	S	2	S
35	AU41481	Burkholderia cenocepacia	Blood	1	S	1	S	1	S	2	S
36	AU42245	Burkholderia cenocepacia	Blood	1	S	1	S	1	S	2	S
37	AU43020	Burkholderia cenocepacia	Blood	1	S	2	S	2	S	1	S
38	AU43025	Burkholderia multivorans	Blood	1	S	<=0.5	S	1	S	1	S
39	AU43047	Burkholderia cenocepacia	Neck drainage	4	I	2	S	2	S	2	S
40	AU43205	Burkholderia multivorans	Abscess	1	S	1	S	1	S	1	S
41	AU43223	Burkholderia cenocepacia	Blood	2	S	1	S	2	S	2	S
42	AU43326	Burkholderia cenocepacia	Blood	1	S	1	S	1	S	2	S
43	AU43497	Burkholderia cenocepacia	Urine	1	S	2	S	1	S	4	I
44	AU43502	Burkholderia cenocepacia	Tissue-colon	>=8	R	>8	R	>=32	R	>64	R
45	AU43510	Burkholderia cenocepacia	Sputum	4	I	<=0.5	S	2	S	2	S
46	AU43518	Burkholderia cenocepacia	Sputum	4	I	1	S	1	S	1	S
Interpretations based on CLSI 2024. Performance Standard for Antimicrobial Susceptibility Testing. 34th edition. Approved Standard. M100-S34. CLSI, Wayne, PA.
Abbreviations: CF=cystic fibrosis; MIC=minimum inhibitory concentration; Interp=interpretation; LVX=levofloxacin; NI=no interpretation; NT=not tested; REF=reference result; TRM=terminated by Vitek 2; R=resistant; S=susceptible; I=intermediate.
Red font indicates different from reference method.

## Sheet: Table S3
Table S3: Individual Meropenem MIC and Interpretations for 46 BCC isolates
	Strain ID	Species	Specimen source	VITEK 2 MEM MIC	VITEK 2 MEM INTERP	Sensititre MEM MIC	Sensititre MEM INTERP	Etest MEM MIC	Etest MEM INTERP	REF MEM MODE	REF MEM MODE INTERP	Repeat differences
1	AU27381	Burkholderia cenocepacia	CF sputum	TRM	NI	4	S	8	I	8	I
2	AU32019	Burkholderia cenocepacia	CF sputum	1	S	4	S	4	S	8	I
3	AU42461	Burkholderia cenocepacia	Blood	4	S	4	S	8	I	8	I
4	AU37187	Burkholderia multivorans	Blood	2	S	4	S	8	I	8	I
5	AU37514	Burkholderia multivorans	Blood	1	I	2	S	2	S	8	I
6	AU37806	Burkholderia multivorans	Urine	4	S	4	S	16	R	8	I
7	AU21596	Burkholderia multivorans	CF sputum	8	I	>8	R	>=32	R	64	R
8	AU21747	Burkholderia multivorans	CF sputum	8	I	>8	R	>=32	R	16	R
9	AU21901	Burkholderia cenocepacia	CF sputum	8	I	>8	R	>=32	R	32	R
10	AU26582	Burkholderia cenocepacia	CF sputum	8	I	8	I	>=32	R	32	R
11	AU31246	Burkholderia multivorans	CF sputum	>=16	R	>8	R	>=32	R	32	R
12	AU36344	Burkholderia multivorans	CF sputum	>=16	R	>8	R	>=32	R	>64	R
13	AU37179	Burkholderia cenocepacia	CF sputum	4	S	>8	R	>=32	R	16	R
14	AU38373	Burkholderia multivorans	CF sputum	8	I	>8	R	>=32	R	32	R
15	AU40016	Burkholderia multivorans	CF sputum	4	S	>8	R	>=32	R	32	R
16	AU40407	Burkholderia cenocepacia	CF sputum	TRM	NI	>=8	R	>=32	R	64	R
17	AU40415	Burkholderia cenocepacia	CF sputum	4	S	8	I	16	R	16	R
18	AU40468	Burkholderia multivorans	CF sputum	>=16	R	>8	R	>=32	R	64	R
19	AU40656	Burkholderia cenocepacia	CF sputum	4	S	8	I	16	R	16	R	Vitek 2 TRM x3
20	AU40758	Burkholderia multivorans	CF sputum	4	S	>8	R	>=32	R	16	R
21	AU40794	Burkholderia multivorans	CF sputum	1	S	4	S	2	S	16	R
22	AU40982	Burkholderia multivorans	CF sputum	>=16	R	>8	R	>=32	R	>64	R
23	AU41030	Burkholderia cenocepacia	CF sputum	4	S	>8	R	>=32	R	32	R	Vitek 2: 2S, 4S
24	AU18232	Burkholderia cenocepacia	CF sputum	4	S	8	I	>=32	R	32	R
25	AU33516	Burkholderia multivorans	CF sputum	TRM	NI	8	I	>=32	R	16	R
26	AU32914	Burkholderia multivorans	Blood	2	S	8	I	>=32	R	16	R
27	AU42967	Burkholderia cenocepacia	Sputum	1	S	2	S	4	S	32	R
28	AU42712	Burkholderia cenocepacia	Blood	4	S	4	S	8	I	4	S
29	AU28837	Burkholderia cenocepacia	CF sputum	1	S	NT	NT	NT	NT	2	S
30	AU28967	Burkholderia multivorans	CF sputum	1	S	1	S	1	S	2	S
31	AU38430	Burkholderia cenocepacia	CF sputum	1	S	2	S	2	S	4	S
32	AU38920	Burkholderia multivorans	Sputum	1	S	1	S	1	S	2	S
33	AU39338	Burkholderia multivorans	Ear	1	S	2	S	1	S	4	S
34	AU40685	Burkholderia cenocepacia	Abodmen	1	S	2	S	2	S	4	S
35	AU41481	Burkholderia cenocepacia	Blood	1	S	2	S	4	S	4	S
36	AU42245	Burkholderia cenocepacia	Blood	1	S	2	S	2	S	4	S
37	AU43020	Burkholderia cenocepacia	Blood	1	S	2	S	2	S	4	S
38	AU43025	Burkholderia multivorans	Blood	1	S	1	S	1	S	2	S
39	AU43047	Burkholderia cenocepacia	Neck drainage	4	S	4	S	8	I	4	S
40	AU43205	Burkholderia multivorans	Abscess	4	S	4	S	8	I	4	S
41	AU43223	Burkholderia cenocepacia	Blood	1	S	2	S	4	S	4	S
42	AU43326	Burkholderia cenocepacia	Blood	1	S	2	S	4	S	4	S
43	AU43497	Burkholderia cenocepacia	Urine	1	S	2	S	2	S	2	S
44	AU43502	Burkholderia cenocepacia	Tissue-colon	4	S	4	S	8	I	4	S
45	AU43510	Burkholderia cenocepacia	Sputum	4	S	4	S	4	S	4	S
46	AU43518	Burkholderia cenocepacia	Sputum	4	S	2	S	2	S	4	S
Interpretations based on CLSI 2024. Performance Standard for Antimicrobial Susceptibility Testing. 34th edition. Approved Standard. M100-S34. CLSI, Wayne, PA.
Abbreviations: CF=cystic fibrosis; MIC=minimum inhibitory concentration; Interp=interpretation; MEM=meropenem; NI=no interpretation; NT=not tested; REF=reference result; TRM=terminated by Vitek 2; R=resistant; S=susceptible; I=intermediate.
Red font indicates different from reference method.

## Sheet: Table S4
Table S4: Individual Minocycline MIC and Interpretations for 46 BCC isolates
	Strain ID	Species	Specimen source	VITEK 2 MIN MIC	VITEK 2 MIN INTERP	Sensititre MIN MIC	Sensititre MIN INTERP	Etest MIN MIC	Etest MIN INTERP	REF MIN MODE	REF MIN MODE INTERP	Repeat differences
1	AU27381	Burkholderia cenocepacia	CF sputum	TRM	NI	2	S	4	S	16	R
2	AU32019	Burkholderia cenocepacia	CF sputum	>=32	R	>8	R	16	R	>64	R
3	AU42461	Burkholderia cenocepacia	Blood	2	S	<=1	S	1	S	4	S
4	AU37187	Burkholderia multivorans	Blood	2	S	<=1	S	1	S	1	S
5	AU37514	Burkholderia multivorans	Blood	<=0.5	S	<=1	S	1	S	1	S
6	AU37806	Burkholderia multivorans	Urine	2	S	<=1	S	2	S	2	S
7	AU21596	Burkholderia multivorans	CF sputum	TRM	NI	>8	R	64	R	64	R
8	AU21747	Burkholderia multivorans	CF sputum	4	S	4	S	4	S	8	I
9	AU21901	Burkholderia cenocepacia	CF sputum	8	I	4	S	4	S	8	I
10	AU26582	Burkholderia cenocepacia	CF sputum	16	R	>8	R	16	R	>64	R
11	AU31246	Burkholderia multivorans	CF sputum	2	S	4	S	4	S	8	I
12	AU36344	Burkholderia multivorans	CF sputum	16	R	>8	R	>=256	R	64	R
13	AU37179	Burkholderia cenocepacia	CF sputum	16	R	8	I	8	I	16	R
14	AU38373	Burkholderia multivorans	CF sputum	2	S	4	S	4	S	8	I*
15	AU40016	Burkholderia multivorans	CF sputum	16	R	>8	R	16	R	64	R
16	AU40407	Burkholderia cenocepacia	CF sputum	TRM	NI	>8	R	64	R	>64	R
17	AU40415	Burkholderia cenocepacia	CF sputum	8	I	4	S	4	S	32	R
18	AU40468	Burkholderia multivorans	CF sputum	8	I	8	I	4	S	16	R
19	AU40656	Burkholderia cenocepacia	CF sputum	16*	R	>8	R	16	R	16	R
20	AU40758	Burkholderia multivorans	CF sputum	16	R	>8	R	16	R	32	R
21	AU40794	Burkholderia multivorans	CF sputum	<=0.5	S	<=1	S	0.5	S	4	S
22	AU40982	Burkholderia multivorans	CF sputum	8	I	4	S	4	S	4	S
23	AU41030	Burkholderia cenocepacia	CF sputum	2	S	>8	R	16	R	16	R	Vitek 2: 4S, 2S
24	AU18232	Burkholderia cenocepacia	CF sputum	8	I	8	I	8	I	32	R
25	AU33516	Burkholderia multivorans	CF sputum	TRM	NI	>8	R	16	R	32	R
26	AU32914	Burkholderia multivorans	Blood	2	S	4	S	2	S	4	S
27	AU42967	Burkholderia cenocepacia	Sputum	2	S	<=1	S	1	S	1	S
28	AU42712	Burkholderia cenocepacia	Blood	2	S	<=1	S	1	S	2	S
29	AU28837	Burkholderia cenocepacia	CF sputum	8	I	NT	NT	NT	NT	32	R
30	AU28967	Burkholderia multivorans	CF sputum	4	S	2	S	2	S	4	S
31	AU38430	Burkholderia cenocepacia	CF sputum	8	I	4	S	4	S	8	I
32	AU38920	Burkholderia multivorans	Sputum	<=0.5	S	<=1	S	0.5	S	1	S
33	AU39338	Burkholderia multivorans	Ear	<=0.5	S	<=1	S	1	S	1	S
34	AU40685	Burkholderia cenocepacia	Abodmen	<=0.5	S	<=1	S	1	S	1	S
35	AU41481	Burkholderia cenocepacia	Blood	2	S	<=1	S	1	S	2	S
36	AU42245	Burkholderia cenocepacia	Blood	2	S	<=1	S	2	S	2	S
37	AU43020	Burkholderia cenocepacia	Blood	<=0.5	S	<=1	S	1	S	1	S
38	AU43025	Burkholderia multivorans	Blood	<=0.5	S	<=1	S	0.5	S	1	S
39	AU43047	Burkholderia cenocepacia	Neck drainage	2	S	<=1	S	2	S	2	S
40	AU43205	Burkholderia multivorans	Abscess	<=0.5	S	<=1	S	2	S	1	S
41	AU43223	Burkholderia cenocepacia	Blood	2	S	2	S	1	S	2	S
42	AU43326	Burkholderia cenocepacia	Blood	2	S	<=1	S	1	S	2	S
43	AU43497	Burkholderia cenocepacia	Urine	<=0.5	S	<=1	S	1	S	4	S
44	AU43502	Burkholderia cenocepacia	Tissue-colon	16	R	<=1	S	4	S	4	S	Vitek 2: 8I
45	AU43510	Burkholderia cenocepacia	Sputum	4	S	<=1	S	2	S	2	S
46	AU43518	Burkholderia cenocepacia	Sputum	2	S	<=1	S	0.25	S	1	S
Interpretations based on CLSI 2024. Performance Standard for Antimicrobial Susceptibility Testing. 34th edition. Approved Standard. M100-S34. CLSI, Wayne, PA.
Abbreviations: CF=cystic fibrosis; MIC=minimum inhibitory concentration; Interp=interpretation; MIN=minocycline; NI=no interpretation; NT=Not Tested; REF=reference result; TRM=terminated by Vitek 2; R=resistant; S=susceptible; I=intermediate.
Red font indicates different from reference method.

## Sheet: Table S5
Table S5: Individual Trimethoprim-Sulfamethoxazole MIC and Interpretations for 46 BCC isolates
	Strain ID	Species	Specimen source	VITEK 2 TMP-SMX MIC	VITEK 2 TMP-SMX MIC (converted)*	VITEK 2 TMP-SMX INTERP	Sensititre TMP-SMX MIC	Sensititre TMP-SMX INTERP	Etest TMP-SMX MIC	Etest TMP-SMX INTERP	REF TMP-SMX MODE	REF TMP-SMX MODE INTERP	Repeat differences
1	AU27381	Burkholderia cenocepacia	CF sputum	TRM	TRM	NI	>2	R	>=32	R	16	R
2	AU32019	Burkholderia cenocepacia	CF sputum	160	8	R	<=2	S	1	S	8	R	Vitek 2: 4R
3	AU42461	Burkholderia cenocepacia	Blood	<=20	<=1	S	<= 2	S	0.5	S	2	S
4	AU37187	Burkholderia multivorans	Blood	<=20	<=1	S	<=2	S	0.5	S	4	R
5	AU37514	Burkholderia multivorans	Blood	<=20	<=1	S	<=2	S	0.25	S	1	S
6	AU37806	Burkholderia multivorans	Urine	<=20	<=1	S	<=2	S	1	S	2	S
7	AU21596	Burkholderia multivorans	CF sputum	TRM	TRM	NI	>2	R	>=32	R	16	R
8	AU21747	Burkholderia multivorans	CF sputum	<=20	<=1	S	<=2	S	0.5	S	1	S
9	AU21901	Burkholderia cenocepacia	CF sputum	>=320	>=16	R	>2	R	>=32	R	>16	R
10	AU26582	Burkholderia cenocepacia	CF sputum	>=320	>=16	R	>2	R	8	R	16	R
11	AU31246	Burkholderia multivorans	CF sputum	<=20	<=1	S	<=2	S	0.25	S	0.5	S
12	AU36344	Burkholderia multivorans	CF sputum	>=320	>=16	R	>2	R	>=32	R	16	R
13	AU37179	Burkholderia cenocepacia	CF sputum	<=20	<=1	S	<=2	S	1	S	1	S
14	AU38373	Burkholderia multivorans	CF sputum	>=320	>=16	R	>2	R	>=32	R	>16	R
15	AU40016	Burkholderia multivorans	CF sputum	>=320	>=16	R	>2	R	8	R	>16	R
16	AU40407	Burkholderia cenocepacia	CF sputum	TRM	TRM	NI	>2	R	>=32	R	16	R
17	AU40415	Burkholderia cenocepacia	CF sputum	80	4	R	<=2	S	0.5	S	8	R
18	AU40468	Burkholderia multivorans	CF sputum	>=320	>=16	R	>2	R	>=32	R	>16	R
19	AU40656	Burkholderia cenocepacia	CF sputum	>=320	>=16	R	>2	R	8	R	16	R	Vitek 2: TRM x2
20	AU40758	Burkholderia multivorans	CF sputum	>=320	>=16	R	>2	R	>=32	R	16	R
21	AU40794	Burkholderia multivorans	CF sputum	<=20	<=1	S	<=2	S	0.5	S	0.5	S	Vitek 2: 2S
22	AU40982	Burkholderia multivorans	CF sputum	80	4	R	<=2	S	2	S	8	R
23	AU41030	Burkholderia cenocepacia	CF sputum	<=20	<=1	S	<=2	S	0.5	S	0.5	S	Vitek 2: TRM x2; <=1S x2
24	AU18232	Burkholderia cenocepacia	CF sputum	80	4	R	<=2	S	4	R	8	R
25	AU33516	Burkholderia multivorans	CF sputum	TRM	TRM	NI	>2	R	8	R	8	R
26	AU32914	Burkholderia multivorans	Blood	<=20	<=1	S	<=2	S	0.5	S	8	R
27	AU42967	Burkholderia cenocepacia	Sputum	<=20	<=1	S	<=2	S	0.25	S	2	S
28	AU42712	Burkholderia cenocepacia	Blood	<=20	<=1	S	<=2	S	0.25	S	2	S
29	AU28837	Burkholderia cenocepacia	CF sputum	40	2	S	NT	NT	NT	NT	4	R
30	AU28967	Burkholderia multivorans	CF sputum	<=20	<=1	S	<=2	S	0.25	S	1	S
31	AU38430	Burkholderia cenocepacia	CF sputum	<=20	<=1	S	<=2	S	0.5	S	2	S
32	AU38920	Burkholderia multivorans	Sputum	<=20	<=1	S	<=2	S	0.125	S	1	S
33	AU39338	Burkholderia multivorans	Ear	<=20	<=1	S	<=2	S	1	S	2	S
34	AU40685	Burkholderia cenocepacia	Abodmen	<=20	<=1	S	<=2	S	0.25	S	2	S
35	AU41481	Burkholderia cenocepacia	Blood	<=20	<=1	S	<=2	S	0.25	S	1	S
36	AU42245	Burkholderia cenocepacia	Blood	<=20	<=1	S	<=2	S	0.25	S	1	S
37	AU43020	Burkholderia cenocepacia	Blood	<=20	<=1	S	<=2	S	0.25	S	1	S
38	AU43025	Burkholderia multivorans	Blood	<=20	<=1	S	<=2	S	0.25	S	0.5	S
39	AU43047	Burkholderia cenocepacia	Neck drainage	<=20	<=1	S	<=2	S	0.5	S	2	S
40	AU43205	Burkholderia multivorans	Abscess	<=20	<=1	S	<=2	S	0.125	S	1	S
41	AU43223	Burkholderia cenocepacia	Blood	<=20	<=1	S	<=2	S	0.5	S	4	R
42	AU43326	Burkholderia cenocepacia	Blood	<=20	<=1	S	<=2	S	0.25	S	2	S
43	AU43497	Burkholderia cenocepacia	Urine	<=20	<=1	S	<=2	S	0.25	S	2	S
44	AU43502	Burkholderia cenocepacia	Tissue-colon	80	4	R	<=2	S	2	S	8	R
45	AU43510	Burkholderia cenocepacia	Sputum	<=20	<=1	S	<=2	S	0.5	S	2	S
46	AU43518	Burkholderia cenocepacia	Sputum	<=20	<=1	S	<=2	S	1	S	2	S
Interpretations based on CLSI 2024. Performance Standard for Antimicrobial Susceptibility Testing. 34th edition. Approved Standard. M100-S34. CLSI, Wayne, PA.
Abbreviations: CF=cystic fibrosis; MIC=minimum inhibitory concentration; Interp=interpretation; NI=no interpretation; NT=not tested; REF=reference result; TMP-SMX=trimethoprim-sulfamethoxazole; TRM=terminated by Vitek 2; R=resistant; S=susceptible; I=intermediate.
Red font indicates different from reference method.
*The Vitek 2 reports TMP-SMX combined into one value. For comparison to the reference method, the summation was reversed and only the trimethoprim values are shown.

## Sheet: Table S6
Table S6: Individual MIC and Interpretations from Vitek 2 and Reference Method for Precision Study
Strain ID	Species	Date Tested	Vitek 2 CAZ MIC	Vitek 2 CAZ INTERP	REF CAZ MODE	CAZ MODE INTERP	Vitek 2 MEM MIC	Vitek 2 MEM INTERP	REF MEM MODE	REF MEM MODE INTERP	Vitek 2 MIN MIC	Vitek 2 MIN INTERP	REF MIN MODE	REF MIN MODE INTERP	Vitek 2 LVX MIC	Vitek 2 LVX INTERP	REF LVX MODE	REF LVX MODE INTERP	Vitek 2 TMP-SMX MIC	Vitek 2 TMP-SMX INTERP	REF TMP-SMX MODE	REF TMP-SMX MODE INTERP
AU26582	Burkholderia cenocepacia	Day 1	16	I	128	R	8	I	32	R	16	R	>64	R	>=8	R	64	R	>=16	R	16	R
AU26582	Burkholderia cenocepacia	Day 1	16	I	128	R	8	I	32	R	16	R	>64	R	>=8	R	64	R	>=16	R	16	R
AU26582	Burkholderia cenocepacia	Day 1	16	I	128	R	8	I	32	R	16	R	>64	R	>=8	R	64	R	>=16	R	16	R
AU26582	Burkholderia cenocepacia	Day 2	16	I	128	R	8	I	32	R	16	R	>64	R	>=8	R	64	R	>=16	R	16	R
AU26582	Burkholderia cenocepacia	Day 3	16	I	128	R	4	S	32	R	16	R	>64	R	>=8	R	64	R	>=16	R	16	R
AU38430	Burkholderia cenocepacia	Day 3	4	S	4	S	1	S	4	S	8	I	8	I	2	S	2	S	<=1	S	2	S
AU38430	Burkholderia cenocepacia	Day 3	4	S	4	S	1	S	4	S	8	I	8	I	4	I	2	S	<=1	S	2	S
AU38430	Burkholderia cenocepacia	Day 3	2	S	4	S	1	S	4	S	8	I	8	I	2	S	2	S	<=1	S	2	S
AU38430	Burkholderia cenocepacia	Day 2	2	S	4	S	1	S	4	S	8	I	8	I	2	S	2	S	<=1	S	2	S
AU38430	Burkholderia cenocepacia	2024-04-10	2	S	4	S	1	S	4	S	8	I	8	I	2	S	2	S	<=1	S	2	S
AU42712	Burkholderia cenocepacia	Day 1	16	I	32	R	4	S	4	S	2	S	2	S	2	S	2	S	<=1	S	2	S
AU42712	Burkholderia cenocepacia	Day 1	16	I	32	R	4	S	4	S	2	S	2	S	1	S	2	S	<=1	S	2	S
AU42712	Burkholderia cenocepacia	Day 1	16	I	32	R	4	S	4	S	2	S	2	S	1	S	2	S	<=1	S	2	S
AU42712	Burkholderia cenocepacia	Day 2	16	I	32	R	4	S	4	S	2	S	2	S	1	S	2	S	<=1	S	2	S
AU42712	Burkholderia cenocepacia	Day 3	16	I	32	R	4	S	4	S	4	S	2	S	1	S	2	S	<=1	S	2	S
Interpretations based on CLSI 2024. Performance Standard for Antimicrobial Susceptibility Testing. 34th edition. Approved Standard. M100-S34. CLSI, Wayne, PA.
Abbreviations: CF=cystic fibrosis; MIC=minimum inhibitory concentration; Interp=interpretation; CAZ=ceftazidime; MEM=meropenem; MIN=minocycline; LVX=levofloxacin; REF=reference result;TMP-SMX=trimethoprim-sulfamethoxazole; R=resistant; S=susceptible; I=intermediate.
Red font indicates different from reference method.
